# Supplementary material for: The longitudinal expression of P. aeruginosa reference genes in infection-mimicking media
Source: Microbiology (Reading). 2026 Jan 13;172(1):001627. doi: 10.1099/mic.0.001627 (PMC12799245; doi:10.1099/mic.0.001627)
Supplement: Uncited Supplementary Material 1. [file mic-172-01627-s001.xlsx]

## Sheet: Supplementary Table 1
Table 1. Primers used for reference gene expression studies and the gene functions.
Gene	Forward primer	Reverse primer	Gene function	Amplicon length
rpoD	GGGCGAAGAAGGAAATGGTC	CAGGTGGCCTAGGTGGAGAA	A major sigma factor that encodes the sigma 70 factor of RNA polymerase. rpoD dependent transcription is upregulated during the exponential growth phase (Potvin, Sanschagrin & Levesque 2008).	178
proC	CAGGCCGGGCAGTTGCTGTC	GGTCAGGCGCGAGGCTGTC	Involved in amino acid biosynthesis, particularly in proline biosynthesis through encoding for the enzyme, pyrroline-5-carboxylate reductase (Alqarni et al. 2016; Savli et al.2003).	180
rpoS	AAAGCCACCACTTCCTTCTC	ACAGTCCGCCGATTGACATAG	A sigma factor involved in the regulation of the las and rhl QS systems through modulation of the transcriptional regulators, RhlR and lasR (Potvin, Sanschagrin & Levesque 2008). rpoS expression is upregulated during the stationary growth phase and under stress conditions, including heat shock, oxidative stress, increased osmolarity and low ph (Thi Bach Nguyen et al. 2018).	238
16S	ACCGCATACGTCCTACGG	CGAAGACCTTCTTCACACACG	The 16S ribosomal RNA gene encodes the RNA component of the 30S subunit of the bacterial ribosome, which provides the binding site for mRNA, thereby initiating protein synthesis (Wang, Jordan & Mayer 2015).	250
algD	CGCCGAGATGATCAAGTACA	TGTAGTAGCGCGACAGGTTG	Encodes GDP-mannose dehydrogenase, which is critical for alginate biosynthesis (Wozniak & Ohman 1994). Activation of algD is required for alginate production and is important in biofilm production (Baynham et al. 2006).	158
gyrA	CCTGACCATCCGTCGCCAC	CGCAGCAGGATGCCGAC	Encodes the gyrase subunit A protein (GyrA), which plays key roles in DNA replication processes. Mutations in GyrA are associated with quinolone resistance (Sada et al. 2022).	222
ampC	AGAAGGACCAGGCACAGAT	GAACACTTGCTGCTCCATGA	Encodes AmpC cephalosporinase which is responsible for the development of resistance to penicillins and cephalosporins (Tsutsumi, Tomita & Tanimoto 2013).	164
exoS	TTCAGGGAGGTGGAGAGATAG	CTCTACACCGGCATTCACTAC	Contributes to pathogenicity through interferring with host cell signalling, which can cause host tissue damage (Kaminski, et al).	230

## Sheet: Supplementary Table 2.1
Table 2.1. Reference gene Ct values from SYBR-Green qRT-PCR assays performed on P. aeruginosa grown in LB for 2 h, 6 h, 24 h and 72 h.
Gene name	Ct value (PAO1)									Gene name	Ct value (LESB65)
	T=2	T=2 mean	T=6	T=6 mean	T=24	T=24 mean	T=72	T=72 mean			T=2	T=2 mean	T=6	T=6 mean	T=24	T=24 mean	T=72	T=72 mean
B1 gyrA	21.97		18.35		13.96		14.58			B1 gyrA	18.33		20.15		18.6		22.81
B1 gyrA	22.09	22.0467	18.48	18.41	13.9	13.97	14.74	14.7033		B1 gyrA	18.31	18.3333	20.06	20.0533	18.45	18.5767	22.83	22.9767
B1 gyrA	22.08		18.4		14.05		14.79			B1 gyrA	18.36		19.95		18.68		23.29
B2 gyrA	23.39		17.62		14.79		15.55			B2 gyrA	18.46		20.29		18.02		23.28
B2 gyrA	23.38	23.3867	17.62	17.465	14.76	14.76	15.54	15.5233		B2 gyrA	18.55	18.49	20.27	20.29	18.01	18.0033	23.32	23.29
B2 gyrA	23.39		17.31		14.73		15.48			B2 gyrA	18.46		20.31		17.98		23.27
B3 gyrA	23.05		18.44		16.7		13.84			B3 gyrA	18.43		18.3		21.85		23.45
B3 gyrA	23.09	23.06	18.47	18.455	16.74	16.7033	13.96	13.9033		B3 gyrA	18.51	18.4733	18.31	18.3367	21.86	22.0567	23.45	23.4667
B3 gyrA	23.04				16.67		13.91			B3 gyrA	18.48		18.4		22.46		23.5
gyrA average		22.8311		18.11		15.1444		14.71		gyrA average		18.4322		19.56		19.5456		23.2444
B1 ampC	28.75		19.38		15.72		15.6			B1 ampC	22.02		22.67		22.14		26
B1 ampC	28.78	28.79		19.64	15.72	15.7533	15.6	15.64		B1 ampC	21.83	21.9467	22.69	22.67	22.06	22.0967	26.24	26.1233
B1 ampC	28.84		19.9		15.82		15.72			B1 ampC	21.99		22.65		22.09		26.13
B2 ampC	31.07		19.3		15.9		16			B2 ampC	22.55		23.55		21.52		18.19
B2 ampC	31.02	31.0533	19.31	19.6233	15.94	15.9233	15.96	15.9567		B2 ampC	22.27	22.3567	23.49	23.51	21.58	21.5333	18.25	18.2067
B2 ampC	31.07		19.27		15.93		15.91			B2 ampC	22.25		23.49		21.5		18.18
B3 ampC	29.34		20.29		17.63		15.74			B3 ampC	22.32		21.3		25.34		26.59
B3 ampC	29.14	29.1733	20.26	20.28	17.61	17.6167	15.23	15.4967		B3 ampC	22.31	22.3633	21.29	21.3	25.53	25.4067	26.6	26.59
B3 ampC	29.04		20.29		17.61		15.52			B3 ampC	22.46		21.31		25.35		26.58
ampC average		29.6722		19.8478		16.4311		15.6978		ampC average		22.2222		22.4933		23.0122		23.64
B1 algD	28.19		19.31		14.39		14.67			B1 algD	20.05		20.78		20.29		24.46
B1 algD	28.28	28.16	19.39	19.3767	14.51	14.4567	15.09	14.9733		B1 algD	20.15	20.1433	21.12	20.5367	20.24	20.2867	24.27	24.32
B1 algD	28.01		19.43		14.47		15.16			B1 algD	20.23		19.71		20.33		24.23
B2 algD	28.98		18.68		15.17		15.33			B2 algD	20.26		21.78		19.74		25.2
B2 algD	29.2	29.0767	18.66	18.66	15.2	15.1967	15.37	15.34		B2 algD	20.23	20.2667	21.89	21.87	19.67	19.7333	25.12	25.2
B2 algD	29.05		18.64		15.22		15.32			B2 algD	20.31		21.94		19.79		25.28
B3 algD	28.34		19.59		17.01		14.41			B3 algD	20.41		19.62		23.87		24.9
B3 algD	28.23	28.1967	19.54	19.5733	17.08	17.0433	14.33	14.39		B3 algD	20.4	20.3867	19.84	19.73	23.88	23.88	24.71	24.85
B3 algD	28.02		19.59		17.04		14.43			B3 algD	20.35		19.73		23.89		24.94
algD average		28.4778		19.2033		15.5656		14.9011		algD average		20.2656		20.7122		21.3		24.79
B1 rpoD	20.18		17.08		16.8		17.42			B1 rpoD	17.35		19.12		16.93		20.7
B1 rpoD	20.29	20.2567	17.41	17.1833	16.84	16.8267	17.78	17.6667		B1 rpoD	17.56	17.4633	19.16	19.1367	16.74	16.7367	20.62	20.67
B1 rpoD	20.3		17.06		16.84		17.8			B1 rpoD	17.48		19.13		16.54		20.69
B2 rpoD	21.3		16.62		17.49		17.54			B2 rpoD	17.58		19.44		16.04		21.07
B2 rpoD	21.33	21.34	16.55	16.6367	17.48	17.4533	17.53	17.5367		B2 rpoD	17.64	17.61	19.24	19.32	15.99	16.0167	21.1	21.0933
B2 rpoD	21.39		16.74		17.39		17.54			B2 rpoD	17.61		19.28		16.02		21.11
B3 rpoD	21.18		17.78		19.14		16.62			B3 rpoD	17.77		17.5		19.59		21.14
B3 rpoD	20.95	21.0233	17.29	17.4633	19.12	19.1367	16.7	16.6733		B3 rpoD	17.7	17.72	17.64	17.5733	19.64	19.5833	21.05	21.14
B3 rpoD	20.94		17.32		19.15		16.7			B3 rpoD	17.69		17.58		19.52		21.23
rpoD average		20.8733		17.0944		17.8056		17.2922		rpoD average		17.5978		18.6767		17.4456		20.9678
B1 16S	17.73		19.48		17.79		16.97			B1 16S	22.43		22.76		22.6		25.59
B1 16S	17.79	17.7867	19.53	19.4933	17.86	17.5867	16.97	16.97		B1 16S	22.55	22.6033	22.86	22.8133	22.68	22.6567	25.87	25.7933
B1 16S	17.84		19.47		17.11		16.97			B1 16S	22.83		22.82		22.69		25.92
B2 16S	18.78		21.3		18.61		17.79			B2 16S	22.83		22.81		22.56		26.83
B2 16S	18.59	18.6933	21.22	21.27	18.67	18.6333	17.76	17.7833		B2 16S	22.56	22.8367	22.81	22.7933	22.6	22.5767	26.22	26.6
B2 16S	18.71		21.29		18.62		17.8			B2 16S	23.12		22.76		22.57		26.75
B3 16S	18.7		19.56		18.64		16.94			B3 16S	23.34		21.63		22.28		26.82
B3 16S	18.65	18.68	19.54	19.54	18.57	18.6333	17.81	17.2467		B3 16S	23.31	23.3233	21.54	21.5133	22.19	22.2633	27	26.9367
B3 16S	18.69		19.52		18.69		16.99			B3 16S	23.32		21.37		22.32		26.99
16S average		18.3867		20.1011		18.2844		17.3333		16S average		22.9211		22.3733		22.4989		26.4433
B1 rpoS	22.75		20.61		17.11		20.04			B1 rpoS	17.31		18.92		15.99		20.64
B1 rpoS	22.67	22.7833	20.62	20.6467	17.08	17.0933	20.01	20.0333		B1 rpoS	17.33	17.33	18.94	18.9267	16.01	16.03	20.18	20.3533
B1 rpoS	22.93		20.71		17.09		20.05			B1 rpoS	17.35		18.92		16.09		20.24
B2 rpoS	24.63		19.16		18		18.81			B2 rpoS	17.54		19.22		15.35		20.75
B2 rpoS	24.56	24.35	19.1	19.2767	17.98	18.0067	18.81	18.9167		B2 rpoS	17.53	17.5333	19.05	19.1333	15.36	15.3633	20.84	20.8267
B2 rpoS	23.86		19.57		18.04		19.13			B2 rpoS	17.53		19.13		15.38		20.89
B3 rpoS	23.74		18.22		19.72		17.55			B3 rpoS	17.6		17.37		19.39		20.85
B3 rpoS	23.73	23.7333	18.76	18.5733	19.76	19.7233	17.56	17.6033		B3 rpoS	17.57	17.56	17.36	17.3633	19.3	19.35	20.84	21.0167
B3 rpoS	23.73		18.74		19.69		17.7			B3 rpoS	17.51		17.36		19.36		21.36
rpoS average		23.6222		19.4989		18.2744		18.8511		rpoS average		17.4744		18.4744		16.9144		20.7322
B1 proC	26.83		21.78		17.14		21.51			B1 proC	18.84		22.98		17.71		19.28
B1 proC	27.31	27.06	21.6	21.69	17.27	17.21	21.48	21.5067		B1 proC	19.06	18.9567	22.85	22.9133	17.81	17.77	19.42	19.1967
B1 proC	27.04		21.67		17.22		21.53			B1 proC	18.97		22.91		17.79		18.89
B2 proC	28.68		20.3		17.62		20.49			B2 proC	19.11		23.25		17.19		19.63
B2 proC	28.85	28.8433	20.33	20.3033	17.71	17.64	21.59	20.9967		B2 proC	19.19	19.1767	23.41	23.36	17.28	17.2233	20.23	19.7967
B2 proC	29		20.28		17.59		20.91			B2 proC	19.23		23.42		17.2		19.53
B3 proC	28.5		19.4		19.32		28.9			B3 proC	19.14		21.33		20.77		19.58
B3 proC	27.71	28	19.27	19.2933	19.09	19.1833	28.89	28.4167		B3 proC	19.05	19.19	21.32	21.2733	20.82	20.7933	19.63	19.5433
B3 proC	27.79		19.21		19.14		27.46			B3 proC	19.38		21.17		20.79		19.42
proC average		27.9678		20.4289		18.0111		23.64		proC average		19.1078		22.5156		18.5956		19.5122
NTC										NTC
NTC										NTC
NTC										NTC
NTC										NTC
NTC					39.89					NTC	39.01
NTC	38.6				38.72					NTC
NTC							38.64			NTC
NTC	39.54									NTC							37.65

## Sheet: Supplementary Table 2.2 
Table 2.2. Reference gene Ct values from SYBR-Green qRT-PCR assays performed on P. aeruginosa grown in SCFM2 for 2 h, 6 h, 24 h and 72 h.
Gene name	Ct value									Gene name	Ct value (LESB65)
	T=2	T=2 mean	T=6	T=6 mean	T=24	T=24 mean	T=72	T=72 mean			T=2	T=2 mean	T=6	T=6 mean	T=24	T=24 mean	T=72	T=72 mean
B1 gyrA	25.13				26.86		24.04			B1 gyrA	27.09		24.59		24.11		19.59
B1 gyrA	24.46	24.795			28.05	28.0033	24.23	23.9133		B1 gyrA	27.42	27.42	24.63	24.6133	24	24.0633	19.52	19.5567
B1 gyrA	39.75				29.1		23.47			B1 gyrA	27.75		24.62		24.08		19.56
B2 gyrA					30.18		23.81			B2 gyrA	26.62		22.39		23.04		20.27
B2 gyrA					29.97	30.3167	23.98	23.95		B2 gyrA	29.13	28.2633	22.57	22.4733	23.02	23.06	20.29	20.2767
B2 gyrA			30.53		30.8		24.06			B2 gyrA	29.04		22.46		23.12		20.27
B3 gyrA	32.99				30.67		32.43			B3 gyrA	26.44		25.62		22.41		19.84
B3 gyrA					30.51	30.54	32.17	32.6433		B3 gyrA	26.03	26.2633	25.03	25.3267	22.33	22.3667	19.74	19.7733
B3 gyrA	36.39				30.44		33.33			B3 gyrA	26.32		25.33		22.36		19.74
gyrA average						29.62		26.8356		gyrA average		27.3156		24.1378		23.1633		19.8689
B1 ampC					31.07		26.18			B1 ampC	26.35		27.04		26.97		22.41
B1 ampC					30.31	31.0033	26.86	26.5233		B1 ampC	26.76	26.6967	27.27	27.13	26.75	26.72	22.37	22.4
B1 ampC					31.63		26.53			B1 ampC	26.98		27.08		26.44		22.42
B2 ampC					34.85		27.1			B2 ampC	27.84		25.04		26.6		23.42
B2 ampC	36.87				35.82	35.5967	27.64	27.21		B2 ampC	29.2	28.57	25	25	26.56	26.57	23.63	23.5233
B2 ampC					36.12		26.89			B2 ampC	28.67		24.96		26.55		23.52
B3 ampC					32.81		28.71			B3 ampC	26.46		27.98		25.88		22.81
B3 ampC					33.36	32.3667	28.31	28.0833		B3 ampC	26.45	26.33	28.19	28.29	25.81	25.8333	22.87	22.8833
B3 ampC			36.01		30.93		27.23			B3 ampC	26.08		28.7		25.81		22.97
ampC average						32.9889		27.2722		ampC average		27.1989		26.8067		26.3744		22.9356
B1 algD			39.59		25.67		23.1			B1 algD	20.77		25.66		25.25		20.71
B1 algD			38.1	38.8967	25.82	25.8467	22.97	23.0467		B1 algD	20.87	20.8167	25.73	25.68	25.12	25.1567	20.7	20.7367
B1 algD			39		26.05		23.07			B1 algD	20.81		25.65		25.1		20.8
B2 algD			35.94		31.48		22.94			B2 algD	21.01		23.43		24.59		21.17
B2 algD			35.24	36.3067	32.81	32.55	22.8	22.82		B2 algD	21.75	21.25	23.4	23.4467	24.55	24.6	21.09	21.1333
B2 algD			37.74		33.36		22.72			B2 algD	20.99		23.51		24.66		21.14
B3 algD			36.38		30.84		26.27			B3 algD	20.95		26.43		23.7		20.63
B3 algD			36.02	36.2467	30.23	30.5133	25.86	25.9		B3 algD	20.08	20.3433	26.31	26.3767	23.78	23.7567	20.55	20.5833
B3 algD			36.34		30.47		25.57			B3 algD	20		26.39		23.79		20.57
algD average				37.15		29.6367		23.9222		algD average		20.8033		25.1678		24.5044		20.8178
B1 rpoD	36.52		33.48		25.02		24.58			B1 rpoD	25.63		24.4		23.01		18.52
B1 rpoD	36.28	37.28	34.42	33.74	24.37	24.76	24.15	24.26		B1 rpoD	26.11	26.04	24.2	24.3433	23.43	22.9667	18.4	18.4267
B1 rpoD	39.04		33.32		24.89		24.05			B1 rpoD	26.38		24.43		22.46		18.36
B2 rpoD	36.48		33.3		25.09		23.9			B2 rpoD	27.39		21.9		21.69		19.58
B2 rpoD	35.94	36.8733	34.52	35.8833	25.61	25.2567	24.07	24.2067		B2 rpoD	26.24	27.0333	20.86	21.5367	23.01	22.6367	19.29	19.3833
B2 rpoD	38.2		39.83		25.07		24.65			B2 rpoD	27.47		21.85		23.21		19.28
B3 rpoD	37.5		37.59		24.94		24.69			B3 rpoD	25.73		24.6		21.58		18.99
B3 rpoD	37.03	37.5767	39.91	39.0233	26.07	26.7767	24.98	24.7433		B3 rpoD	25.04	25.43	26.99	25.4467	22.73	22.3233	18.75	18.87
B3 rpoD	38.2		39.57		29.32		24.56			B3 rpoD	25.52		24.75		22.66		18.87
rpoD average		37.2433		36.2156		25.5978		24.4033		rpoD average		26.1678		23.7756		22.6422		18.8933
B1 16S	27.32		27.82		17.64		26.55			B1 16S	29.97		25.05		25.27		22.47
B1 16S	28.69	27.9667	27.96	27.4867	17.58	17.3733	26.07	26.5333		B1 16S	30.03	30.0167	24.88	25.0167	25.34	25.3133	24.87	23.6133
B1 16S	27.89		26.68		16.9		26.98			B1 16S	30.05		25.12		25.33		23.5
B2 16S	27.39		31.93		17.69		26.05			B2 16S	29.65		26.3		25.62		24.06
B2 16S	29.03	28.3933	29.07	30.08	17.84	19.82	25.89	26.2733		B2 16S	32.08	30.9233	26.23	26.25	25.42	25.5367	23.98	23.67
B2 16S	28.76		29.24		23.93		26.88			B2 16S	31.04		26.22		25.57		22.97
B3 16S	26.87		29.41		29.64		30.23			B3 16S	27.94		26.69		25.87		24.86
B3 16S	27.18	27.3	26.29	27.5967	28.06	28.7067	31.26	31.26		B3 16S	28.13	28.0633	26.57	26.6867	25.86	25.85	25.02	24.97
B3 16S	27.85		27.09		28.42		32.29			B3 16S	28.12		26.8		25.82		25.03
16S average		27.8867		28.3878		21.9667		28.0222		16S average		29.6678		25.9844		25.5667		24.0844
B1 rpoS	34.95		27.27		23.64		23.2			B1 rpoS	25.91		24.4		22.41		17.87
B1 rpoS	32.96	33.7667	26.74	27.1033	23.9	23.8233	23.22	23.41		B1 rpoS	26.64	26.4767	24.4	24.53	22.42	22.46	17.94	17.9333
B1 rpoS	33.39		27.3		23.93		23.81			B1 rpoS	26.88		24.79		22.55		17.99
B2 rpoS			29.77		28.41		21.89			B2 rpoS	26.9		21.31		22.48		18.75
B2 rpoS	39.71	38.53	29.85	29.5967	28.09	28.1967	22.9	22.8133		B2 rpoS	27.04	26.96	21.23	21.2933	22.44	22.4367	18.76	18.7433
B2 rpoS	37.35		29.17		28.09		23.65			B2 rpoS	26.94		21.34		22.39		18.72
B3 rpoS	36.48		29.78		26.41		30.34			B3 rpoS	24.97		24.9		22.74		18.42
B3 rpoS	36.85	37.01	30.28	29.8267	26.48	26.3667	32.39	31.4667		B3 rpoS	24.95	25.0733	24.71	24.79	22.62	22.67	18.38	18.4133
B3 rpoS	37.7		29.42		26.21		31.67			B3 rpoS	25.3		24.76		22.65		18.44
rpoS average		36.4356		28.8422		26.1289		25.8967		rpoS average		26.17		23.5378		22.5222		18.3633
B1 proC	36.51		29.88		24.85					B1 proC	28.25		25.68		23.85		23.84
B1 proC	36.26	36.0867	29.58	29.5667	25.24	24.9633				B1 proC	27.93	27.89	25.77	25.6633	23.63	23.7333	23.76	23.77
B1 proC	35.49		29.24		24.8		30.1			B1 proC	27.49		25.54		23.72		23.71
B2 proC	39.55		34.84	31.56	28.82					B2 proC	30.29		22.42		23.8		24.31
B2 proC		39.55	33.88		29.53	29.0933				B2 proC	29.72	29.87	22.65	23.0967	23.74	23.73	24	24.13
B2 proC	36.96		34.52		28.93					B2 proC	29.6		24.22		23.65		24.08
B3 proC	39.83		33.71		27.29					B3 proC	26.11		26.2		23.9		24.08
B3 proC	34.26	36.48	32.73	33.22	26.98	27.0967				B3 proC	26.99	26.51	25.92	26.1267	24	23.9733	24.15	24.1467
B3 proC	35.35		30.06		27.02					B3 proC	26.43		26.26		24.02		24.21
proC average		37.3722		31.4489		27.0511				proC average		28.09		24.9622		23.8122		24.0156
NTC										NTC
NTC							38.24			NTC			38.88
NTC										NTC			39
NTC	39.04									NTC
NTC	39.73									NTC
NTC										NTC
NTC										NTC
NTC										NTC							38.23

## Sheet: Supplementary Table 2.3
Table 2.3. Reference gene Ct values from SYBR-Green qRT-PCR assays performed on P. aeruginosa grown in CFLM for 2 h, 6 h, 24 h and 72 h.
Gene name	Ct value (PAO1)									Gene name	Ct value (LESB65)
	T=2	T=2 mean	T=6	T=6 mean	T=24	T=24 mean	T=72	T=72 mean			T=2	T=2 mean	T=6	T=6 mean	T=24	T=24 mean	T=72	T=72 mean
B1 gyrA					25.45		19.77			B1 gyrA	21.89		29.52		22.41		19.25
B1 gyrA					25.41	25.2333	19.38	19.4933		B1 gyrA	21.93	21.9333	31.21	28.7933	22.45	22.46	19.28	19.2433
B1 gyrA					24.84		19.33			B1 gyrA	21.98		25.65		22.52		19.2
B2 gyrA					25.16		19			B2 gyrA	22.71		18.19		24.97		19.12
B2 gyrA					25.17	25.17	18.88	18.9167		B2 gyrA	22.96	22.5367	18.2	18.18	25.4	25.26	19.23	19.18
B2 gyrA					25.18		18.87			B2 gyrA	21.94		18.15		25.41		19.19
B3 gyrA					24.28		26.9			B3 gyrA	26.33		15.67		24.85		18.42
B3 gyrA					24.32	24.3333	26.8	26.73		B3 gyrA	26.29	25.1	15.74	15.7333	24.69	24.71	18.33	18.3733
B3 gyrA					24.4		26.49			B3 gyrA	22.68		15.79		24.59		18.37
gyrA average						24.9122		21.7133		gyrA average		23.19		20.9022		24.1433		18.9322
B1 ampC					28.54		22.66			B1 ampC	26.25		29.8		26.7		16.77
B1 ampC					28.55	28.5733	22.62	22.6667		B1 ampC	24.57	25.6867	30.1	31.0733	26.45	26.4733	16.92	17.6033
B1 ampC					28.63		22.72			B1 ampC	26.24		33.32		26.27		19.12
B2 ampC					28.46		22.41			B2 ampC	27.03		21.56		29.26		16.06
B2 ampC					28.49	28.4567	22.48	22.45		B2 ampC	30.31	28.3933	21.53	21.5433	29.62	29.44	16.81	16.5667
B2 ampC					28.42		22.46			B2 ampC	27.84		21.54		29.44		16.83
B3 ampC					29.71		29.37			B3 ampC	32.18		18.22		27.42		16.81
B3 ampC					29.56	29.9233	29.49	29.4433		B3 ampC	32.02	31.18	18.15	18.2033	27.53	27.6633	16	16.5433
B3 ampC					30.5		29.47			B3 ampC	29.34		18.24		28.04		16.82
ampC average						28.9844		24.8533		ampC average		28.42		23.6067		27.8589		16.9044
B1 algD					26.71		21.53			B1 algD	22.84		27.5		23.89		15.26
B1 algD					26.77	26.7433	21.47	21.4967		B1 algD	24.51	24.24	28.67	28.3067	23.95	23.97	15.26	15.26
B1 algD					26.75		21.49			B1 algD	25.37		28.75		24.07		15.26
B2 algD					26.6		20.92			B2 algD	21.92		19.29		26.72		15.25
B2 algD					26.63	26.62	20.91	20.9567		B2 algD	23.57	23.2767	19.24	19.24	26.62	26.7233	15.25	15.2567
B2 algD					26.63		21.04			B2 algD	24.34		19.19		26.83		15.27
B3 algD					26.82		28.14			B3 algD	28.25		16.58		25.86		14.48
B3 algD					25.78	26.4333	28.14	28.0467		B3 algD	28.31	28.7367	17.32	16.8333	25.48	25.4733	14.49	14.48
B3 algD					26.7		27.86			B3 algD	29.65		16.6		25.08		14.47
algD average						26.5989		23.5		algD average		25.4178		21.46		25.3889		14.9989
B1 rpoD					21.87		16.72			B1 rpoD	26.7		24.52		18.57		16.59
B1 rpoD					21.65	21.7533	16.72	16.57		B1 rpoD	26.79	26.8633	24.35	24.5867	18.31	18.4233	16.44	16.4767
B1 rpoD	34.04				21.74		16.27			B1 rpoD	27.1		24.89		18.39		16.4
B2 rpoD			39.01		22.06		31.01			B2 rpoD	30.09		24.63		21.34		16.39
B2 rpoD	33.91		37.74	37.7433	21.62	21.78	30.75	31.0467		B2 rpoD	28.16	29.06	23.74	24.0367	20.99	21.12	16.41	16.3967
B2 rpoD			36.48		21.66		31.38			B2 rpoD	28.93		23.74		21.03		16.39
B3 rpoD					22.72		23.38			B3 rpoD	32.54		21.33		19.09		15.7
B3 rpoD					21.03	22.0967	23.22	23.3267		B3 rpoD	31.01	31.84	21.29	21.1933	18.53	18.8567	16.13	15.8267
B3 rpoD	33.56		37.22		22.54		23.38			B3 rpoD	31.97		20.96		18.95		15.65
rpoD average						21.8767		23.6478		rpoD average		29.2544		23.2722		19.4667		16.2333
B1 16S	22.5		28.6		16.75		18.79			B1 16S	28.7		25.62		21.42		18.63
B1 16S	23.87	22.9867	27.34	25.7467	17.73	17.4067	18.64	18.65		B1 16S	29.94	29.25	25.31	25.57	21.51	21.56	18.75	18.8667
B1 16S	22.59		21.3		17.74		18.52			B1 16S	29.11		25.78		21.75		19.22
B2 16S	25.97		22.65		17.79		24.46			B2 16S	29.54		25.76		22.12		18.45
B2 16S	26.3	26.6867	21.56	21.47	17.57	17.6567	22.71	23.11		B2 16S	29.69	29.56	25.93	25.9	22.28	22.1867	18.3	18.4867
B2 16S	27.79		20.2		17.61		22.16			B2 16S	29.45		26.01		22.16		18.71
B3 16S	25.97		19.23		15.87		18.32			B3 16S	31.69		25.86		20.24		18.62
B3 16S	26.4	27.39	18.86	20.6233	30.97	24.8833	18.52	18.49		B3 16S	29.62	30.3633	25.82	25.91	20.36	20.3433	18.49	18.5967
B3 16S	29.8		23.78		27.81		18.63			B3 16S	29.78		26.05		20.43		18.68
16S average		25.6878		22.6133		19.9822		20.0833		16S average		29.7244		25.7933		21.3633		18.65
B1 rpoS	22.94		36.02		22.43		18.88			B1 rpoS	31.1		22.34		18.15		16.15
B1 rpoS	22.88	22.9267	34.27	35.42	22.24	22.33	18.87	18.9133		B1 rpoS	30.54	31.0533	22.87	22.4433	18.37	18.2433	16.16	16.1667
B1 rpoS	22.96		35.97		22.32		18.99			B1 rpoS	31.52		22.12		18.21		16.19
B2 rpoS	22.95		34.54		22.63		16.88			B2 rpoS	30.75		24.2		20.65		16.2
B2 rpoS	23	23.0033	33.52	33.93	22.56	22.5367	17.07	17.03		B2 rpoS	30.57	31.1233	24.17	24.23	20.9	20.8133	16.16	16.2067
B2 rpoS	23.06		33.73		22.42		17.14			B2 rpoS	32.05		24.32		20.89		16.26
B3 rpoS	22.9		35.33		22.3		25.89			B3 rpoS	29.84		20.56		19.72		15.64
B3 rpoS	22.87	22.85	33.6	33.8233	22.46	22.36	25.79	25.8367		B3 rpoS	30.16	30.0567	20.58	20.6133	19.56	20.0767	15.39	15.46
B3 rpoS	22.78		32.54		22.32		25.83			B3 rpoS	30.17		20.7		20.95		15.35
rpoS average		22.9267		34.675		22.4089		20.5933		rpoS average		30.7444		22.4289		19.7111		15.9444
B1 proC	24.41				23.53		19.86			B1 proC	29.24		25.36		24.23		22.61
B1 proC	24.41	24.4433			23.51	23.5567	19.8	19.8733		B1 proC	27.99	28.4867	25.58	24.6067	24.4	24.28	22.55	22.5833
B1 proC	24.51				23.63		19.96			B1 proC	28.23		22.88		24.21		22.59
B2 proC	24.88				23.75		34.37			B2 proC	28.9		22.93		23.65		21.93
B2 proC	29.01	26.945	37.58		23.79	23.7633	33.35	33.4667		B2 proC	28.89	28.9667	22.73	22.6667	23.73	23.6933	22.09	21.98
B2 proC	25.02		35.67		23.75		32.68			B2 proC	29.11		22.34		23.7		21.92
B3 proC	24.72				23.91		26.79			B3 proC	30.11		23.14		26.05		22.49
B3 proC	23.06	24.5267			23.81	23.8233	26.73	26.7733		B3 proC	30.15	30.0533	23.56	23.3	25.97	25.97	22.63	22.5433
B3 proC	25.8				23.75		26.8			B3 proC	29.9		23.2		25.89		22.51
proC average		25.305				23.7144		26.7044		proC average		29.1689		23.5244		24.6478		22.3689
NTC	38.91									NTC
NTC					37.75					NTC
NTC										NTC					38.94
NTC										NTC					39.01
NTC										NTC
NTC										NTC
NTC										NTC
NTC										NTC

## Sheet: Supplementary Table 3
Table 3. exoS Ct values from SYBR-Green qRT-PCR assays performed on P. aeruginosa PAO1 and LESB65 grown in LB, SCFM2 and CFLM for 2 h. ampC, 16S and rpoS Ct values for biological repeat 4 used in analysis of exoS expression also reported.
Gene name	Ct value (PAO1)						Gene name	Ct value (LESB65)
LB	T=2	T=2 (mean)	T=24	T=24 (mean)			LB	T=2	T=2 (mean)	T=24	T=24 (mean)
B1 exoS	25.21		17.26				B1 exoS	19.91		17.05
B1 exoS	25.14	25.3267	17.14	17.1833			B1 exoS	19.84	19.89	17.02	17.0933
B1 exoS	25.63		17.15				B1 exoS	19.92		17.21
B2 exoS	27.16		17.86				B2 exoS	20.36		16.54
B2 exoS	27.21	27.2533	17.89	17.86			B2 exoS	20.27	20.29	16.48	16.5033
B2 exoS	27.39		17.83				B2 exoS	20.24		16.49
B3 exoS	26.64		19.46				B3 exoS	20.27		20.48
B3 exoS	26.35	26.3833	19.54	19.5233			B3 exoS	20.33	20.3033	20.33	20.3767
B3 exoS	26.16		19.57				B3 exoS	20.31		20.32
B4 exoS	27.52		19.04				B4 exoS	20.12		16.33
B4 exoS	27.65	27.6067	19.03	19.0567			B4 exoS	20.07	20.13	16.05	16.1633
B4 exoS	27.65		19.1				B4 exoS	20.2		16.11
exoS average		26.6425		18.4058			exoS average		20.1533		17.5342
SCFM2							SCFM2
B1 exoS	31.6		22.3				B1 exoS	21.78		20.37
B1 exoS	32.02	31.72	22.29	22.3233			B1 exoS	22.05	21.9867	20.39	20.4133
B1 exoS	31.54		22.38				B1 exoS	22.13		20.48
B2 exoS	34.98		25.15				B2 exoS	22.2		20.43
B2 exoS	35.02	35.15	25.14	25.1433			B2 exoS	22.16	22.2533	20.36	20.4
B2 exoS	35.45		25.14				B2 exoS	22.4		20.41
B3 exoS	34.04		23.18				B3 exoS	20.58		20.58
B3 exoS	34.74	34.33	22.93	23.1033			B3 exoS	22.52	21.5667	20.51	20.55
B3 exoS	34.21		23.2				B3 exoS	21.6		20.56
B4 exoS	33.98		25.69				B4 exoS	21.61		23.25
B4 exoS	33.85	33.68	25.92	25.85			B4 exoS	21.75	21.78	23.24	23.2467
B4 exoS	33.21		25.94				B4 exoS	21.98		23.25
exoS average		33.72		24.105			exoS average		21.8967		21.1525
CFLM							CFLM
B1 exoS	34.86		22.78				B1 exoS	25.56		22.41
B1 exoS	31.96	32.87	22.77	22.7533			B1 exoS	25.53	25.6467	22.4	22.44
B1 exoS	31.79		22.71				B1 exoS	25.85		22.51
B2 exoS	33.41		22.77				B2 exoS	25.33		23.01
B2 exoS	29.75	31.6233	22.75	22.78			B2 exoS	25.79	25.5967	22.89	22.87
B2 exoS	31.71		22.82				B2 exoS	25.67		22.71
B3 exoS	32.92		24.12				B3 exoS	27.21		24.11
B3 exoS	29.34	31.7433	24.3	24.25			B3 exoS	27.36	27.24	24.23	24.28
B3 exoS	32.97		24.33				B3 exoS	27.15		24.5
B4 exoS	31.24		25.2				B4 exoS	26.53		25.87
B4 exoS	31.02	31.2667	25.41	25.3233			B4 exoS	26.5	26.4633	23.42	24.5667
B4 exoS	31.54		25.36				B4 exoS	26.36		24.41
exoS average		31.5444		23.7767			exoS average		26.2367		23.5392
LB							LB
B4 ampC	22.98		17.63				B4 ampC	22.19		21.73
B4 ampC	23.05	23.0167	17.52	17.61			B4 ampC	22.23	22.21	21.85	21.7967
B4 ampC	23.02		17.68				B4 ampC	22.21		21.81
B4 16S	19.89		18.82				B4 16S	23.26		22.54
B4 16S	19.99	19.9633	18.65	18.67			B4 16S	23.2	23.2067	22.46	22.6433
B4 16S	20.01		18.54				B4 16S	23.16		22.93
B4 rpoS	20.15		14.58				B4 rpoS	20.17		19.75
B4 rpoS	20.18	20.1633	14.66	14.6367			B4 rpoS	19.98	19.9967	20.04	19.8967
B4 rpoS	20.16		14.67				B4 rpoS	19.84		19.9
SCFM2							SCFM2
B4 ampC	27.02		32.41				B4 ampC	27.41		28.07
B4 ampC	28.42	27.8067	34.05	32.8567			B4 ampC	26.05	26.8567	27.98	27.9733
B4 ampC	27.98		32.11				B4 ampC	27.11		27.87
B4 16S	25.64		25.28				B4 16S	28.52		24.35
B4 16S	25.9	26.07	25.15	24.72			B4 16S	28.69	28.5533	23.58	24.0033
B4 16S	26.67		23.73				B4 16S	28.45		24.08
B4 rpoS	27.04		28.68				B4 rpoS	26.03		22.67
B4 rpoS	28.57	28.3433	28.93	28.6333			B4 rpoS	23.4	24.0767	22.78	22.7333
B4 rpoS	29.42		28.29				B4 rpoS	22.8		22.75
CFLM							CFLM
B4 ampC	27.65		28.31				B4 ampC	29.86		27.85
B4 ampC	27.78	27.7167	28.41	28.2467			B4 ampC	30.78	30.4567	27.65	27.7367
B4 ampC	27.72		28.02				B4 ampC	30.73		27.71
B4 16S	25.03		21.28				B4 16S	28.4		27.88
B4 16S	25.42	25.3533	21.15	21.1833			B4 16S	27.95	28.1067	26.81	27.29
B4 16S	25.61		21.12				B4 16S	27.97		27.18
B4 rpoS	23.71		20.76				B4 rpoS	31.91		21.91
B4 rpoS	23.47	23.6367	20.51	20.6633			B4 rpoS	31.96	31.8267	21.4	21.6467
B4 rpoS	23.73		20.72				B4 rpoS	31.61		21.63
NTC							NTC
NTC							NTC
NTC							NTC			39.77
NTC							NTC			39.6
NTC							NTC
NTC							NTC
NTC							NTC
NTC							NTC

## Sheet: Supplementary Table 4
	Table 4. Quibit and Nanodrop values for P. aeruginosa RNA grown in LB, SCFM2 and CFLM grown for 2h, 6h, 24h and 72h.
Strain	Media type	Biological Replicate	Time point (h)	Qubit reading (ng/µl)	Vol RNA used in dilution (µl)*	Vol water in dilution (µl)*	Nanodrop A260/280	Nanodrop A260/230
PAO1	LB	B1	2	97.4	10.27	9.73	2.09	2.4
			6	56.4	17.73	2.27	2.07	2.3		*Note: Any RNA samples reading > 50 ng/µl were diluted to 50 ng/µ prior to cDNA conversion.
			24	364	2.75	17.25	2.01	2.15
			72	242	4.13	15.87	2.15	2.33
		B2	2	95.2	10.51	9.5	2.09	2.43
			6	55	18.18	1.82	2.13	2.49
			24	226	4.42	15.58	2.06	2.37
			72	256	3.91	16.1	2.13	2.43
		B3	2	118.2	8.46	11.54	2.11	2.39
			6	67.8	14.75	5.25	2.11	2.42
			24	460	2.17	17.8	2.05	2.4
			72	246	4.1	15.93	1.98	2.35
	SCFM2	B1	2	13.2	-	-	2.07	2.34
			6	12.8	-	-	2.02	2.34
			24	15.2	-	-	2.12	2.2
			72	12.2	-	-	2.04	2.33
		B2	2	12.6	-	-	2.09	2.4
			6	13.2	-	-	2.08	2.41
			24	13.6	-	-	2.01	1.98
			72	14.4	-	-	2.03	2
		B3	2	14.4	-	-	2.09	2.42
			6	11.8	-	-	2.05	2.4
			24	10.6	-	-	2.03	1.93
			72	11.6	-	-	2.01	2.16
	CFLM	B1	2	59.2	17.5	2.5	2.04	2.3
			6	24.6	-	-	2.02	2.41
			24	63	15.9	4.1	2.12	2.27
			72	37.2	-	-	2.05	2.31
		B2	2	59.2	16.9	3.1	2.1	1.97
			6	43.6	-	-	2.06	2.38
			24	62	16.1	3.9	2.04	2.4
			72	35	-	-	2.03	2.34
		B3	2	59	16.9	3.1	2.02	2.29
			6	43	-	-	2.07	2.42
			24	62.5	16	4	2.01	2.22
			72	33	-	-	2.07	2.26
LESB65	LB	B1	2	25	-	-	2.11	2.45
			6	38	-	-	2.07	2.33
			24	145	6.89655	13.1034	2.04	2.34
			72	264	3.78788	16.2121	2.01	2.38
		B2	2	26	-	-	2.08	2.29
			6	10	-	-	2.1	2.31
			24	58.6	17.0648	2.93515	2.02	2.35
			72	248	4.03226	15.9677	2.12	1.99
		B3	2	27.2	-	-	2.03	2.28
			6	46.8	-	-	2.06	2.32
			24	103	9.70874	10.2913	2.12	2.33
			72	312	3.20513	16.7949	2.05	2.4
	SCFM2	B1	2	12.3	-	-	2.01	2.3
			6	42			2.05	2.22
			24	97.4	10.2669	9.73306	2.14	2.42
			72	69.4	14.4092	5.59078	2.08	2.31
		B2	2	33	-	-	2.03	2.26
			6	37			2.09	2.41
			24	173	5.78035	14.2197	2.05	2.29
			72	188	5.31915	14.6809	2.01	2.32
		B3	2	83	12.0482	7.95181	2.06	2.43
			6	48	-	-	2.02	2.35
			24	86.4	11.5741	8.42593	2.04	2.33
			72	212	4.71698	15.283	2.09	2.38
	CFLM	B1	2	94	10.6383	9.3617	2.06	2.22
			6	176.3	5.67215	14.3279	2.09	2.25
			24	178.2	5.61167	14.3883	2.01	2.31
			72	226.9	4.40723	15.5928	2.03	2.4
		B2	2	89.6	11.1607	8.83929	2.11	2.27
			6	151	6.62252	13.3775	2.1	2.32
			24	134.3	7.44602	12.554	2.12	2.27
			72	288.4	3.46741	16.5326	2.04	2.34
		B3	2	169	5.91716	14.0828	2.05	2.26
			6	145.1	6.8918	13.1082	2.1	2.37
			24	65.9	15.1745	4.82549	2.02	2.3
			72	393.3	2.54259	17.4574	2.06	2.29

## Sheet: Supplementary Figure 1
Fig 1. Melt curve for 16S standard curve using P. aeruginosa PAO1 gDNA grown overnight in LB.

## Sheet: Supplementary Table 5 & 6 
Table 5. HKG standard curves performed on diluted P. aeruginosa DNA (10-1-10-7) using SYBR-Green qRT-PCR. P. aeruginosa DNA was extracted using the boil method.
Dilution factor (pg/nl)	rpoS			rpoD			proC			16S			algD			ampC			gyrA
	LB	SCFM2	CFLM	LB	SCFM2	CFLM	LB	SCFM2	CFLM	LB	SCFM2	CFLM	LB	SCFM2	CFLM	LB	SCFM2	CFLM	LB	SCFM2	CFLM
50000	10.62	10.72	11.56	11.12	11.05	12.2	11.23	11.22	12.51	16.55	15.12	17.5	11.44	11.46	11.89	11.77	12.85	12.75	8.53	8.58	10.55
5000	13.95	13.73	14.37	14.05	14.2	15.04	14.15	14.27	15.14	19.37	18.11	19.87	14.56	14.52	15.11	14.21	15.57	15.62	12.61	12.84	13.2
500	17.35	17.49	19.18	17.68	17.31	19.53	17.79	17.57	20.24	22.91	21.83	24.08	18.14	18.04	19.81	18.55	20.38	20.3	17.32	16.85	18.41
50	20.77	20.95	24.42	20.99	21.2	24.94	21.35	21.36	25.5	26.31	25.6	27.8	21.42	21.63	25.29	22.16	25.87	25.57	20.36	20.4	23.41
5	24.33	30.2	27.41	24.8	28.7	28.84	24.95	24.94	28.04	28.5	29.11	28.26	25.03	25.25	27.73	25.72	28.32	27.95	24.23	24.11	26.18
Fig 2. Reference gene standard curves using P. aeruginosa PAO1 gDNA grown overnight in LB, SCFM2 and CFLM.
									Table 6. r2 values, M values, E values and B values for reference gene standard curves using P. aeruginosa PAO1 gDNA grown overnight in LB, SCFM2 and CFLM.
										LB				SCFM2				CFLM
									Gene	r2	Slope (M)	Efficiency (E)	y- intercept (B)	r2	Slope (M)	Efficiency (E)	y- intercept (B)	r2	Slope (M)	Efficiency (E)	y- intercept (B)
									rpoS	0.99985	-3.425	0.96	16.374	0.96912	-3.524	0.92	17.555	0.98937	-3.174	1.11	20.372
									rpoD	0.99833	-3.428	0.96	16.698	0.9813	-3.48	0.94	17.459	0.98132	-3.919	0.8	18.481
									proC	0.99853	-3.464	0.94	16.852	0.99826	-3.454	0.95	16.832	0.98451	-4.142	0.74	18.969
									16S	0.99469	-3.086	1.11	21.798	0.93987	-3.402	0.97	21.702	0.95664	-3.367	0.98	17.125
									algD	0.99937	-3.35	0.99	17.056	0.99899	-3.469	0.94	17.135	0.97908	-3.573	0.9	18.62
									ampC	0.94906	-3.083	1.11	16.95	0.98425	-3.21	1.05	19.793	0.98608	-4.035	0.77	19.224
									gyrA	0.99721	-3.506	0.93	17.154	0.99865	-3.862	0.82	15.393	0.99098	-3.573	0.9	16.839

## Sheet: Supplementary Figure 3
Fig 3. Longitudinal growth of P. aeruginosa PAO1 and LESB65 at 0 h, 2 h, 6 h, 24 h and 72 h determined by Miles & Misra assays. One-way ANOVA followed by Tukey’s multiple
comparison test was performed using GraphPad Prism 10.0.0 for Windows, GraphPad Software, Boston, Massachusetts, USA, www.graphpad.com. * P ≤ 0.05, ** P ≤ 0.01, ns = not significant.

## Sheet: Supplementary Table 7 & 8
Table 7. 16S Ct values from SYBR-Green qRT-PCR assays performed on P. aeruginosa PAO1								Table 8. The expression of 16S from P. aeruginosa PAO1 and LESB65 grown in various media at 2h (T=2) following inoculation from either LB overnight cultures or test media (LB, SCFM2 or CFLM) overnight culture. One-way ANOVA
and LESB65 grown overnight in LB, SCFM2 or CFLM and then transferred to the same test media for 2 h.								followed by Tukey’s multiple comparison test was performed using GraphPad Prism 10.0.0 for Windows, GraphPad Software, Boston, Massachusetts, USA, www.graphpad.com. * P ≤ 0.05, ** P ≤ 0.01, ns = not significant.
	PAO1				LESB65
LB	T=2	T=2 (mean)		LB	T=2	T=2 (mean)		16S expression at T=2 h after overnight growth in either LB or test media.	Adjusted P value for 16S expression	Significance	Adjusted P value for 16S expression	Significance
B1 16S	19.01			B1 16S	23.14				PAO1		LESB65
B1 16S	18.69	18.8033		B1 16S	23.56	22.9467		LB: LB overnight vs LB overnight (test media)	>0.9999	ns	0.9995	ns
B1 16S	18.71			B1 16S	22.14			SCFM2: LB overnight vs SCFM2 overnight (test media)	>0.9999	ns	>0.9999	ns
B2 16S	17.98			B2 16S	24.01			CFLM: LB overnight vs CFLM overnight (test media)	0.9994	ns	0.9992	ns
B2 16S	17.65	17.6233		B2 16S	23.56	23.66
B2 16S	17.24			B2 16S	23.41
B3 16S	18.21			B3 16S	22.92
B3 16S	18.71	18.4867		B3 16S	22.15	22.6933
B3 16S	18.54			B3 16S	23.01
16S average		18.3044		16S average		23.1
SCFM2				SCFM2
B1 16S	27.21			B1 16S	29.01
B1 16S	27.51	27.35		B1 16S	29.12	29.3333
B1 16S	27.33			B1 16S	29.87
B2 16S	28.34			B2 16S	30.05
B2 16S	29.12	28.4967		B2 16S	29.15	29.54
B2 16S	28.03			B2 16S	29.42
B3 16S	27.16			B3 16S	29.81
B3 16S	27.37	27.46		B3 16S	29.62	29.7567
B3 16S	27.85			B3 16S	29.84
16S average		27.7689		16S average		29.5433
CFLM				CFLM
B1 16S	25.21			B1 16S	29.01
B1 16S	25.48	25.3433		B1 16S	29.33	29.2867
B1 16S	25.34			B1 16S	29.52
B2 16S	26.04			B2 16S	29.78
B2 16S	25.69	25.97		B2 16S	29.61	29.85
B2 16S	26.18			B2 16S	30.16
B3 16S	24.87			B3 16S	29.54
B3 16S	25.66	24.8867		B3 16S	29.68	29.4433
B3 16S	24.13			B3 16S	29.11
16S average		25.4		16S average		29.5267
NTC				NTC
NTC				NTC
NTC				NTC
NTC		39.1		NTC
NTC				NTC
NTC				NTC
NTC				NTC
NTC				NTC
